# Supplementary material for: Impact of Gastric pH on Milk Protein Hydrolysis: A Pilot In Vitro Study Using Pediatric Human Gastric Juice in the Context of Infant Digestive Physiology
Source: Children (Basel). 2026 Apr 24;13(5):595. doi: 10.3390/children13050595 (PMC13204711; doi:10.3390/children13050595)
Supplement: Supplementary file 1 [file children-13-00595-s001.zip]

Archive with 1 entries (1 files):
- children-4248103-supplementary.pdf
